# Supplementary material for: A century of change in the California Current: upwelling system amplifies acidification
Source: Nat Commun. 2025 Nov 13;16:9661. doi: 10.1038/s41467-025-63207-6 (PMC12615725; doi:10.1038/s41467-025-63207-6)
Supplement: Supplementary file 4 — Supplementary Data 1 [file 41467_2025_63207_MOESM4_ESM.xlsx]

## Sheet: Historic B. elegans Metadata
Historic B. elegans metadata. Corals were collected along the US West Coast and Salish Sea by the R/V Albatross I under the United States Fish Commission between 1888 and 1894, with the exception of USNM 78638 and USNM 78640 (Supplementary Methods 1.4). B. elegans were archived in the Smithsonian National Museum of Natural History. A discussion of uncertainty surrounding sampling location and tim…
Smithsonian Catalog #	Region	Location	Latitude	Longitude	Collection Date	Depth (m)	# Corals Sampled
USNM 19228	Salish Sea	NE of Port Angeles	48.225	-123.189	Aug. 27, 1891	177	1
USNM 19270	Salish Sea	SW of Victoria, BC	48.35	-123.233	Sept. 4, 1891	88	1
USNM 92620	Salish Sea	Lopez Island	48.3667	-122.85	Sept. 6, 1888	88	2
USNM 19272	Salish Sea	Admiralty Inlet	48.2	-122.817	Sept. 6, 1888	73	1
USNM 92626	Salish Sea	Admiralty Inlet	48.1917	-122.8	Apr. 30, 1894	68	8
USNM 92621	West Coast	W of Vancouver Island, BC	48.8833	-125.883	Sept. 26, 1888	62	1
USNM 36416	West Coast	Bodega Head, CA	38.3931	-123.233	Mar. 28, 1890	113	1
USNM 92625	West Coast	Cordell Bank, CA	38.0236	-123.449	Mar. 24, 1890	62	8
USNM 19233	West Coast	N Farallon Islands	37.8097	-123.211	Mar. 22, 1890	71	2
USNM 92624	West Coast	N Farallon Islands	37.7889	-123.167	Mar. 22, 1890	49	4
USNM 92623	West Coast	N Farallon Islands	37.7917	-123.178	Mar. 22, 1890	53	8
USNM 78638	West Coast	Moss Beach, CA Tidepools	Uncertain, only location known. Used 37.516	Uncertain, only location known. Used	Uncertain, possibly 1932	Uncertain, likely upper 25 m. Used 25 m	8
				-122.513
USNM 78640	West Coast	Point Lobos, Monterey Bay, CA	Uncertain, only location known. Used 36.5207	Uncertain, only location known. Used	1932	Uncertain, likely upper 25 m. Used 25 m	3
				-121.948
USNM 92622	West Coast	San Miguel Island, Channel Islands, CA	34.1167	-120.558	Jan. 5, 1889	97	5
USNM 19274	West Coast	San Nicolas Island, Channel Islands, CA	33.3	-119.4	Feb. 13, 1889	82	1

## Sheet: Modern B. elegans Metadata
Modern B. elegans metadata. Corals were collected in the Salish Sea aboard the University of Washington R/V Rachel Carson in October 2020. CAR = Carson Cruise; D# = Dredge number.
Dredge ID	Region	Location	Latitude	Longitude	Smithsonian ID of Historic Pair	Depth (m)	# Corals Sampled
CAR46 D01	Salish Sea	Lopez Island	48.3682	-122.873	USNM 92620	94	8, +3 re-samples from same corals. 11 total samples
CAR46 D02	Salish Sea	Admiralty Inlet	48.1925	-122.788	USNM 19272 & USNM 92626	71	2
CAR46 D04	Salish Sea	Admiralty Inlet	48.1976	-122.817	USNM 19272 & USNM 92626	75	8, +3 re-samples from same corals. 11 total samples
CAR46 D05	Salish Sea	Keystone Jetty, S Admiralty Inlet	48.1283	-122.658	USNM 19272 & USNM 92626	78	8
CAR46 D07	Salish Sea	N Admiralty Inlet	48.2225	-122.89	USNM 19272 & USNM 92626	67	8
CAR46 D08	Salish Sea	Canada Border	48.3614	-123.149	USNM 19270	100	8, +3 re-samples from same corals. 11 total samples

## Sheet: Historic and Modern δ11B Data
Historic and modern skeletal δ11B data from the Salish Sea and West Coast. Historic Salish Sea n = 13; modern Salish Sea n = 52; historic West Coast n = 41. Each row indicates a different coral sample. Location IDs with the same beginning strings (i.e., USNM 78638 or CAR46-D01) indicate that those corals are from the same location. If an individual coral was sampled several times, the sample ID i…
Location ID	Sample ID	Historic or Modern Era	δ11B (‰, vs. NIST 951)
USNM 19228	19228	Historic	24.99
USNM 19233	19233	Historic	24.54
USNM 19233	1665886	Historic	25.38
USNM 19272	19272	Historic	24.36
USNM 78638	78638	Historic	25
USNM 78638	1665917	Historic	24.12
USNM 78638	1665918	Historic	24.89
USNM 78638	1665919	Historic	24.42
USNM 78638	1665920	Historic	25.45
USNM 78638	1665921	Historic	23.95
USNM 78638	1665922	Historic	23.62
USNM 78638	1665923	Historic	24.92
USNM 78640	78640	Historic	25.49
USNM 78640	1665947	Historic	24.93
USNM 78640	1665948	Historic	25.89
USNM 92620	92620	Historic	24.87
USNM 92620	1665927	Historic	24.81
USNM 92621	1665950	Historic	24.71
USNM 92622	92622	Historic	26.36
USNM 92622	1665938	Historic	26.16
USNM 92622	1665939	Historic	25.39
USNM 92622	1665940	Historic	24.81
USNM 92622	1665941	Historic	26.06
USNM 92623	92623	Historic	24.98
USNM 92623	1665929	Historic	25.47
USNM 92623	1665930	Historic	25.1
USNM 92623	1665931	Historic	24.6
USNM 92623	1665932	Historic	24.67
USNM 92623	1665933	Historic	24.96
USNM 92623	1665934	Historic	24.52
USNM 92623	1665935	Historic	25.14
USNM 92624	92624	Historic	25.41
USNM 92624	1665943	Historic	24.96
USNM 92624	1665944	Historic	24.47
USNM 92624	1665945	Historic	24.6
USNM 92625	92625	Historic	24.97
USNM 92625	1665900	Historic	25.94
USNM 92625	1665901	Historic	25.27
USNM 92625	1665902	Historic	25.2
USNM 92625	1665903	Historic	24.98
USNM 92625	1665904	Historic	25.12
USNM 92625	1665905	Historic	24.67
USNM 92625	1665906	Historic	25.03
USNM 92626	92626	Historic	24.41
USNM 92626	1665888	Historic	25.29
USNM 92626	1665889	Historic	25.01
USNM 92626	1665890	Historic	25.14
USNM 92626	1665891	Historic	24.88
USNM 92626	1665892	Historic	24.55
USNM 92626	1665893	Historic	25.26
USNM 92626	1665894	Historic	25.37
USNM 19274	19274	Historic	25.35
USNM 19270	19270	Historic	25.33
USNM 36416	36416	Historic	25
CAR46-D01	CAR46-D01-C001	Modern	24.91
CAR46-D01	CAR46-D01-C002	Modern	24.42
CAR46-D01	CAR46-D01-C003	Modern	24.95
CAR46-D01	CAR46-D01-C005	Modern	23.95
CAR46-D01	CAR46-D01-C006	Modern	25.17
CAR46-D01	CAR46-D01-C008	Modern	25.13
CAR46-D01	CAR46-D01-C009	Modern	24.01
CAR46-D01	CAR46-D01-C010	Modern	24.62
CAR46-D02	CAR46-D02-C001	Modern	24.78
CAR46-D02	CAR46-D02-C002	Modern	24.91
CAR46-D04	CAR46-D04-C002	Modern	25.54
CAR46-D04	CAR46-D04-C003	Modern	24.89
CAR46-D04	CAR46-D04-C004	Modern	23.94
CAR46-D04	CAR46-D04-C005	Modern	25.09
CAR46-D04	CAR46-D04-C006	Modern	24.15
CAR46-D04	CAR46-D04-C008	Modern	24.03
CAR46-D04	CAR46-D04-C010	Modern	24.07
CAR46-D04	CAR46-D04-C011	Modern	24.43
CAR46-D05	CAR46-D05-C002	Modern	24
CAR46-D05	CAR46-D05-C003	Modern	24.76
CAR46-D05	CAR46-D05-C005	Modern	24.31
CAR46-D05	CAR46-D05-C009	Modern	24.71
CAR46-D05	CAR46-D05-C011	Modern	23.75
CAR46-D05	CAR46-D05-C024	Modern	23.92
CAR46-D05	CAR46-D05-C025	Modern	24.17
CAR46-D05	CAR46-D05-C027	Modern	24.29
CAR46-D07	CAR46-D07-C001	Modern	24.42
CAR46-D07	CAR46-D07-C002	Modern	23.75
CAR46-D07	CAR46-D07-C003	Modern	24.53
CAR46-D07	CAR46-D07-C004	Modern	23.86
CAR46-D07	CAR46-D07-C005	Modern	24.77
CAR46-D07	CAR46-D07-C006	Modern	24.5
CAR46-D07	CAR46-D07-C007	Modern	24.46
CAR46-D07	CAR46-D07-C008	Modern	24.57
CAR46-D08	CAR46-D08-C001	Modern	24.52
CAR46-D08	CAR46-D08-C002	Modern	24.4
CAR46-D08	CAR46-D08-C003	Modern	24.09
CAR46-D08	CAR46-D08-C004	Modern	24.59
CAR46-D08	CAR46-D08-C006	Modern	24.11
CAR46-D08	CAR46-D08-C019	Modern	24.57
CAR46-D08	CAR46-D08-C022	Modern	24.56
CAR46-D08	CAR46-D08-C035	Modern	24.58
CAR46-D07	CAR46-D07-C005i	Modern	24.99
CAR46-D01	CAR46-D01-C002i	Modern	24.75
CAR46-D01	CAR46-D01-C002ii	Modern	24.85
CAR46-D01i	CAR46-D01-C002iii	Modern	24.94
CAR46-D04	CAR46-D04-C006i	Modern	24.84
CAR46-D04	CAR46-D04-C006ii	Modern	24.6
CAR46-D04	CAR46-D04-C006iii	Modern	24.42
CAR46-D08	CAR46-D08-C0035ai	Modern	24.62
CAR46-D08	CAR46-D08-C0035aii	Modern	24.84
CAR46-D08	CAR46-D08-C0035aiii	Modern	24.78
